# Supplementary material for: 14th century Yersinia pestis genomes support emergence of pestis secunda within Europe
Source: PLoS Pathog. 2023 Jul 18;19(7):e1011404. doi: 10.1371/journal.ppat.1011404 (PMC10414589; doi:10.1371/journal.ppat.1011404)
Supplement: S1 Table — (XLSX) [file ppat.1011404.s009.xlsx]

## Sheet: Table S1
Table S1: EAGER mapping results for shotgun sequencing prior to Y. pestis capture
mapping parameters: UDG half (-n 0.1, -l 32, -q 37) and non-UDG (-n 0.01, -l 16, -q 37) treated libraries
Sample	Element	Library type	# of Raw Reads prior Clip & Merge (C&M)	# reads after C&M prior mapping	# mapped reads prior to duplicate removal	# of duplicates removed	Mapped reads post duplicate removal	Mapped Reads per Million	Endogenous DNA (%)	Endogenous DNA quality filtered (%)	Cluster Factor	Mean Coverage	std. dev. Coverage	Coverage >= 1X in %	Coverage >= 3X in %	DMG 1st Base 5'	DMG 2nd Base 5'	average fragment length	median fragment length	GC content in %
KRA004.A0101.SG1.1	Cementum	non-UDG	6265828	3108058	33	3	30	4.78787	0.009	0.001	1.1	0.0003	0.017	0.03	0	0	0.125	44.07	40	50.61
KRA004.A0201.SG1.1	Dentin	non-UDG	8449482	4109098	81	7	74	8.75793	0.011	0.002	1.095	0.0008	0.0284	0.08	0	0.0833	0.0588	50.8	44	45.5
KRA004.A0301.SG1.1	Pulp Chamber	non-UDG	7119226	3397909	1795	250	1545	217.018	0.065	0.053	1.162	0.0172	0.1309	1.71	0	0.2304	0.1159	51.91	48	45.06
KRA004.D0501.SG1.1	Superior Vertebral Arch	non-UDG	8668610	3920897	33	7	26	2.99933	0.016	0.001	1.269	0.0002	0.0164	0.02	0	0.1818	0	35.69	33.5	54.09
KRA004.I0101.SG1.1	Femur	non-UDG	8944210	4369730	29	2	27	3.01871	0.008	0.001	1.074	0.0002	0.0152	0.02	0	0.2222	0	39.59	35	46.3
KRA008.A0101.SG1.1	Cementum	non-UDG	12020526	4451017	28	11	17	1.41425	0.011	0.001	1.647	0.0001	0.018	0.01	0	0	0	39.88	41	40.36
KRA008.A0201.SG1.1	Dentin	non-UDG	7607338	3941740	11	0	11	1.44597	0.008	0	1	0.0001	0.0102	0.01	0	0	0	40.36	33	53.83
KRA008.A0301.SG1.1	Pulp Chamber	non-UDG	9379808	4640849	56	14	42	4.4777	0.032	0.001	1.333	0.0004	0.022	0.04	0	0.1667	0	44.74	41	51.2
KRA018.A0101.SG1.1	Pulp Chamber	UDG half	6934529	6760172	3589	216	1973	284.518	0.053	0.032	1.109	0.0217	0.148	2.14	0	0.0775	0	51.29	49	48.45
KRA028.A0101.SG1.1	Pulp Chamber	UDG half	6787386	6477318	1024	8	57	8.39793	0.016	0.001	1.14	0.0005	0.0224	0.05	0	0.0667	0	40.33	38	47.98
KRA032.A0101.SG1.1	Pulp Chamber	UDG half	6936556	6684589	727	5	25	3.60409	0.011	0	1.2	0.0002	0.0154	0.02	0	0	0	41.6	40	56.35
