# Supplementary material for: 14th century Yersinia pestis genomes support emergence of pestis secunda within Europe
Source: PLoS Pathog. 2023 Jul 18;19(7):e1011404. doi: 10.1371/journal.ppat.1011404 (PMC10414589; doi:10.1371/journal.ppat.1011404)
Supplement: S2 Table — (XLSX) [file ppat.1011404.s010.xlsx]

## Sheet: Sheet1
Table S2: results of pla qPCR assay performed in the course of the second, targeted screening.
Extract	Concentration (copies/μl)	Call	Cq
KRA012.A	-	Negative	-
KRA013.A	-	Negative	-
KRA014.A	-	Negative	-
KRA015.A	-	Negative	-
KRA016.A	-	Negative	-
KRA017.A	-	Negative	-
KRA018.A	222	Positive	28.06
KRA019.A	-	Negative	-
KRA019.B	-	Negative	-
KRA020.A	-	Negative	-
KRA021.A	-	Negative	-
KRA022.A	-	Negative	-
KRA023.A	2.766e-08	Positive*	47.32
KRA024.A	-	Negative	-
KRA025.A	-	Negative	-
KRA025.B	-	Negative	-
KRA026.A	-	Negative	-
KRA027.A	-	Negative	-
KRA028.A	0.01948	Positive	37.72
KRA029.A	-	Negative	-
KRA030.A	-	Negative	-
KRA031.A	-	Negative	-
KRA032.A	0.000497	Positive	41.27
KRA033.A	-	Negative	-
KRA034.A	-	Negative	-
KRA035.A	-	Negative	-
KRA036.A	-	Negative	-
KRA037.A	-	Negative	-
KRA038.A	-	Negative	-
KRA039.A	-	Negative	-
KRA039.B	-	Negative	-
KRA040.A	-	Negative	-
KRA041.A	-	Negative	-
KRA041.B	-	Negative	-
KRA042.A	-	Negative	-
KRA042.B	-	Negative	-
KRA043.A	-	Negative	-
KRA044.A	-	Negative	-
KRA044.B	-	Negative	-
KRA045.A	-	Negative	-
KRA046.A	-	Negative	-
KRA047.A	-	Negative	-
KRA048.A	-	Negative	-
KRA049.A	-	Negative	-
KRA050.A	-	Negative	-
KRA051.A	-	Negative	-
KRA052.A	-	Negative	-
KRA053.A	-	Negative	-
KRA053.B	-	Negative	-
KRA054.A	-	Negative	-
* false positive call, see Supp. Figure 6
