# Supplementary material for: 14th century Yersinia pestis genomes support emergence of pestis secunda within Europe
Source: PLoS Pathog. 2023 Jul 18;19(7):e1011404. doi: 10.1371/journal.ppat.1011404 (PMC10414589; doi:10.1371/journal.ppat.1011404)
Supplement: S3 Table — (XLSX) [file ppat.1011404.s011.xlsx]

## Sheet: Sheet1
Table S3: EAGER mapping to Y. pestis post capture
mapping parameters: UDG and UDG half (-n 0.1, -l 32, -q 37) and non-UDG (-n 0.01, -l 16, -q 37) treated libraries
Individual	Library type	Sample	# of raw reads prior to Clip & Merge (C&M)	# reads after C&M prior to mapping	# of merged reads	% merged reads	# unmerged reads not attempted to map	# quality filtered mapped reads prior to removal of dupicates	# of duplicates removed	Mapped reads after duplicate removal	Endogenous DNA (%)	Endogenous DNA post quality filtering (%)	Cluster Factor	Mean Coverage	std. dev. coverage	Coverage >= 1X in %	Coverage >= 3X in %	DMG 1st Base 5'	DMG 2nd Base 5'	average fragment length	median fragment length	GC content in %
KRA004	non UDG	KRA004.A0101.YP1.1	20553186	10168976	9049185	88.988	1119790	613552	491612	121940	8.572	6.034	5.032	1.2776	1.4407	64.84	16.21	0.2084	0.0971	48.76	46	47.68
KRA004	non UDG	KRA004.A0201.YP1.1	19129572	9665094	8737680	90.405	927414	871976	421342	450634	12.016	9.022	1.935	6.0849	3.8741	92.98	82.27	0.2099	0.0958	62.84	58	46.52
KRA004	non UDG	KRA004.A0301.YP1.1	16576496	8305770	7597386	91.471	708384	3224310	1216582	2007728	41.743	38.82	1.606	31.0603	15.7781	95.16	94.31	0.2144	0.1046	71.99	70	46.86
KRA004	UDG	KRA004.A0302.YP1.1	23086236	11732740	10881640	92.746	851098	4139868	3160197	979671	37.949	35.285	4.226	11.324	6.3289	93.65	90.39	0.0012	0.0007	53.79	49	48.43
KRA004	non UDG	KRA004.D0501.YP1.1	23752354	11904353	10452119	87.801	1452234	109713	82854	26859	4.772	0.922	4.085	0.3577	2.5892	12.07	1.7	0.1216	0.0634	61.98	58	48.46
KRA004	non UDG	KRA004.I0101.YP1.1	20249688	10302830	8637618	83.837	1665212	198052	103486	94566	4.535	1.922	2.094	0.9694	1.3356	54.77	10.01	0.1407	0.0746	47.71	45	46.97
KRA004_pooled			123347532	62079763	55355628	89.1686	6724132	9157471	5476073	3681398				51.0739
KRA008	non UDG	KRA008.A0301.YP1.1	32588308	16799607	14248087	84.812	2551518	294193	238411	55782	12.515	1.751	5.274	0.7481	1.4329	47.98	4.84	0.1383	0.0593	62.41	56	47.18
KRA018	UDG half	KRA018.A0101.YP1.1	21373370	11022307	10070131	91.361	951654	3840324	2325393	1514931	37.683	34.841	2.535	20.8088	10.3567	94.63	93.28	0.0759	0.0007	63.92	60	48.7
KRA028	UDG half	KRA028.A0101.YP1.1	21691706	11140537	9789374	87.872	1350658	384916	336483	48433	4.709	3.455	7.947	0.4861	0.7976	36.23	2.07	0.0785	0.0013	46.71	44	47.94
KRA028	UDG half	KRA028.A0102.YP1.1	20169154	9632599	9271419	96.25	361180	414630	359943	54687	6.199	4.304	7.582	0.5355	0.8512	38.7	2.63	0.0721	0.0008	45.57	43	48.21
KRA028	non UDG	KRA028.A0103.YP1.1	31644154	15032264	13766296	91.578	1265964	1042605	810122	232483	10.457	6.936	4.485	2.3001	2.1592	80.35	38.73	0.1515	0.0639	46.04	44	46.64
KRA028_pooled			73505014	35805400	32827089	91.682	2977802	1842151	1506548	335603				3.3217
KRA032	UDG half	KRA032.A0101.YP1.1	21910426	11366910	9972240	87.73	1394444	113591	103928	9663	2.188	0.999	11.755	0.115	0.4809	10.16	0.11	0.0473	0.0047	55.38	49	47.84
KRA032	UDG half	KRA032.A0102.YP1.1	17264424	8199976	7907306	96.431	292670	48580	37144	11436	2.45	0.592	4.248	0.1304	0.5437	11.31	0.15	0.0479	0.0029	53.04	46	48.6
KRA032	non UDG	KRA032.A0103.YP1.1	34487536	17061552	14467384	84.795	2594166	134457	104426	30031	3.458	0.788	4.477	0.3367	1.1876	24.61	1	0.1536	0.0792	52.18	47	47.25
KRA032_pooled			73662386	36628438	32346930	88.311	4281280	296628	245498	51130				0.5821
