# Supplementary material for: 14th century Yersinia pestis genomes support emergence of pestis secunda within Europe
Source: PLoS Pathog. 2023 Jul 18;19(7):e1011404. doi: 10.1371/journal.ppat.1011404 (PMC10414589; doi:10.1371/journal.ppat.1011404)
Supplement: S4 Table — (XLSX) [file ppat.1011404.s012.xlsx]

## Sheet: Sheet1
Table S4: EAGER mapping of shotgun data against the human reference genome HG19.
mapping parameters: -n 0.1, -l 32, -q 37
Sample	Element	# of Raw Reads prior Clip & Merge (C&M)	# reads after C&M prior mapping	# mapped reads prior to duplicate removal	# mapped quality filtered reads prior to duplicate removal	# of duplicates removed	Mapped Reads after duplicate removal	Endogenous DNA (%)	Endogenous DNA, quality filtered (%)	Cluster Factor	Mean Coverage	std. dev. coverage	Coverage >= 1X in %	Coverage >= 3X in %	# of reads on mitochondrium	DMG 1st Base 5'	DMG 2nd Base 5'	average fragment length	median fragment length	GC content in %
KRA018.A0101.SG1.1	Pulp Chamber	6934529	6760172	879280	689973	75297	614676	13.007	10.206	1.122	0.0104	0.1069	1.02	0	1713	0.0792	0.0078	53.27	51	48.97
KRA028.A0101.SG1.1	Pulp Chamber	6787386	6477318	50320	41211	4894	36317	0.777	0.636	1.135	0.0006	0.0274	0.06	0	1228	0.0956	0.0075	55.46	54	43.52
KRA032.A0101.SG1.1	Pulp Chamber	6936556	6684589	80842	67482	8885	58597	1.209	1.01	1.152	0.0011	0.0337	0.11	0	842	0.0762	0.0108	57.69	58	41.82
