# Supplementary material for: 14th century Yersinia pestis genomes support emergence of pestis secunda within Europe
Source: PLoS Pathog. 2023 Jul 18;19(7):e1011404. doi: 10.1371/journal.ppat.1011404 (PMC10414589; doi:10.1371/journal.ppat.1011404)
Supplement: S5 Table — (XLSX) [file ppat.1011404.s013.xlsx]

## Sheet: Sheet1
Table S5: SNPs for ancient branch 1 genomes, limited to those that define diversity within the pestis secunda
Position	Alternative name	Reference base	KRA018	KRA004	AGU025	AGU007	AGU010	OSL1	Ber37	Ber45	DA101	RISE505	RT5	RISE509	NMS002	BED024	BED028	BED030	BED034	BRA001	ELW098	LAI009	LBG002	MAN008	NAB003	STA001	STN002	STN007	STN013	STN014	STN020	STN021	STN008	STN019	TRP002	London_StMaryGraces_6330	London_EastSmithfield_8124_8291_11972	Bolgar	Barcelona	OBS124	OBS107	OBS116	OBS137	OBS110	Altenerding
189227	p1	C	.	.	.	.	.	.	.	.	N	T	T	T	.	.	.	.	.	.	.	T	.	.	.	.	.	.	.	.	.	.	.	.	.	.	.	.	.	.	.	.	.	.	T
1871476	p2	G	.	.	.	.	.	.	.	.	A	A	A	A	.	.	.	.	.	.	.	.	N	.	N	.	N	.	N	.	.	.	N	N	N	.	.	.	.	.	.	.	.	.	A
699494	p3	A	.	.	G	G	G	G	.	.	G	G	G	G	G	G	G	G	G	G	G	G	G	G	G	G	G	G	G	G	G	G	G	G	G	.	G	.	G	G	G	G	G	G	G
2262577	p4	T	.	G	G	G	G	G	.	.	G	G	G	G	G	G	G	G	G	G	G	G	G	G	G	G	G	G	G	G	G	G	G	G	G	.	G	.	G	G	G	G	G	G	G
4301295	p5	G	.	.	.	.	.	.	.	.	.	.	.	.	.	.	.	.	.	.	.	.	.	.	.	.	.	.	.	.	.	.	.	.	.	T	.	.	.	.	.	.	.	.	.
3806677	p6	C	T	T	T	T	T	T	T	T	T	N	T	T	T	T	T	T	T	T	T	T	T	T	T	T	T	T	N	T	T	T	N	T	T	T	T	.	T	T	T	T	T	T	T
3643387	p7	G	.	.	.	.	.	N	.	N	.	.	.	.	.	.	.	.	.	.	.	.	.	.	.	N	.	.	.	.	.	.	.	.	N	N	.	T	.	.	.	.	.	.	.
1009185		C	T	.	.	.	.	.	.	.	.	.	.	.	.	.	.	.	.	.	.	.	.	.	.	.	.	.	.	.	.	.	.	.	.	.	.	.	.	.	.	.	.	.	.
1526622		T	C	.	.	.	.	.	.	.	.	.	.	.	.	.	.	.	.	.	.	.	.	.	N	.	.	.	.	.	.	.	.	.	N	.	.	.	.	.	.	.	.	.	.
