# Supplementary material for: 14th century Yersinia pestis genomes support emergence of pestis secunda within Europe
Source: PLoS Pathog. 2023 Jul 18;19(7):e1011404. doi: 10.1371/journal.ppat.1011404 (PMC10414589; doi:10.1371/journal.ppat.1011404)
Supplement: S6 Table — (XLSX) [file ppat.1011404.s014.xlsx]

## Sheet: Sheet1
Table S6: Gene annotation and effects of SNPs that define diversity in the pestis secunda
Position	Reference base	SNP base	SNP Effect	Gene ID	Gene name	Gene function	old_AA/new_AA	Old_codon/New_codon	Codon_Num(CDS)	CDS_size
189227	C	T	NON_SYNONYMOUS_CODING	YPO0169	pabA	para-aminobenzoate synthase component II	R/C	Cgt/Tgt	140	576
1871476	G	A	INTERGENIC
699494	A	G	SYNONYMOUS_CODING	YPO0643	rpoD	RNA polymerase sigma factor RpoD	G/G	ggT/ggC	519	1839
2262577	T	G	NON_SYNONYMOUS_CODING	YPO1990	YPO1990	hypothetical protein	L/R	cTg/cGg	401	2112
4301295	G	T	NON_SYNONYMOUS_CODING	YPO3833	recQ	ATP-dependent DNA helicase RecQ	Q/K	Caa/Aaa	378	1833
3806677	C	T	NON_SYNONYMOUS_CODING	YPO3408	hpt	hypoxanthine phosphoribosyltransferase	R/K	aGg/aAg	2	537
3643387	G	T	NON_SYNONYMOUS_CODING	YPO3271	YPO3271	hypothetical protein	C/F	tGc/tTc	56	750
1009185	C	T	NON_SYNONYMOUS_CODING	YPO0919	YPO0919	hypothetical protein	R/Q	cGg/cAg	54	870
1526622	T	C	INTERGENIC
1526622	T	C	UPSTREAM: 12 bases	YPO1360	hcp	hydroxylamine reductase				1653
